# Supplementary material for: Emergence and rapid global dissemination of CTX-M-15-associated Klebsiella pneumoniae strain ST307
Source: J Antimicrob Chemother. 2018 Dec 4;74(3):577–81. doi: 10.1093/jac/dky492 (PMC6376852; doi:10.1093/jac/dky492)
Supplement: Supplementary Table 1 [file dky492_supplementary_table_1.xls]

## Sheet: Sheet1
Table S1: Isolate information and genome typing data (derived using Kleborate)
														MLST genes							Resistance genes (grouped by antibiotic class)
Genome	Accession	Reference / PMID	Country	Year	Date_range_prior	Source	Sample	ctxm_location	yersiniabactin	ICE_locus	K_locus	O_locus	ST	gapA	infB	mdh	pgi	phoE	rpoB	tonB	AGly	Col	Fcyn	Flq	Gly	MLS	Ntmdz	Phe	Rif	Sul	Tet	Tmt	Bla	Bla_Carb	Bla_ESBL	Bla_ESBL_inhR	Bla_broad	Bla_broad_inhR
ERR276947	ERR276947	23722448	UK	2011		unknown	unknown	ISEcp1	-	-	KL102	O2v2	ST307	4	1	2	52	1	1	7	Aac3-IIa*;StrB;StrA*	-	-	QnrB1?;ParC-80I;GyrA-83I	-	-	-	CatB4?	-	SulII	TetA	DfrA14	AmpH*;SHV-28*;OXA-1	-	CTX-M-15	-	-	TEM-30*
ERR349773	ERR349773	25712531	Nepal	2012		human	catheter	ISEcp1	-	-	KL102	O2v2	ST307	4	1	2	52	1	1	7	StrB;StrA*	-	-	QnrB1?;ParC-80I;GyrA-83I	-	-	-	CatB4?	-	SulII	TetA	DfrA14	AmpH*;SHV-28*;OXA-1	-	CTX-M-15	-	-	TEM-30*
ERR349787	ERR349787	25712531	Nepal	2012		human	respiratory	ISEcp1	-	-	KL102	O2v2	ST307	4	1	2	52	1	1	7	Aac3-IIa*;StrB;StrA*	-	-	QnrB1?;ParC-80I;GyrA-83I	-	-	-	CatB4?	-	SulII	TetA	DfrA14	AmpH*;SHV-28*;OXA-1	-	CTX-M-15	-	-	TEM-30*
ERR349797	ERR349797	25712531	Nepal	2012		human	tissue	ISEcp1	-	-	KL102	O2v2	ST307	4	1	2	52	1	1	7	Aac3-IIa*;StrB;StrA*	-	-	QnrB1?;ParC-80I;GyrA-83I	-	-	-	CatB4?	-	SulII	TetA	DfrA14	AmpH*;SHV-28*;OXA-1	-	CTX-M-15	-	-	TEM-30*
GCF_001597075	GCF_001597075	26864946	The Netherlands	2014		human	blood	ISEcp1	-	-	KL102	O2v2	ST307	4	1	2	52	1	1	7	Aac3-IIa*;StrB;StrA*	-	-	QnrB1?;ParC-80I;GyrA-83I	-	-	-	CatB4?	-	SulII	-	DfrA14	SHV-28*;AmpH*;OXA-1	-	CTX-M-15	-	-	TEM-30*
ERR1218772	ERR1218772	28118859	Thailand	2015		environment	canal	ISEcp1	-	-	KL102	O2v2	ST307	4	1	2	52	1	1	7	StrB;StrA*;Aac3-IIa*	-	-	QnrB1?;ParC-80I;GyrA-83I	-	-	-	-	-	SulII	TetA	DfrA14	SHV-28*;AmpH*;OXA-1	-	CTX-M-15	-	-	TEM-30*
ERR1218732	ERR1218732	28118859	Thailand	2015		human	urine	ISEcp1	-	-	KL102	O2v2	ST307	4	1	2	52	1	1	7	StrB;StrA*;Aac3-IIa*	-	-	QnrB1?;ParC-80I;GyrA-83I	-	-	-	-	-	SulII	TetA	DfrA14	SHV-28*;AmpH*;OXA-1	-	CTX-M-15	-	-	TEM-30*
ERR1218738	ERR1218738	28118859	Thailand	2015		human	urine	ISEcp1	-	-	KL102	O2v2	ST307	4	1	2	52	1	1	7	StrB;StrA*;Aac3-IIa*	-	-	QnrB1?;ParC-80I;GyrA-83I	-	-	-	-	-	SulII	TetA	DfrA14	SHV-28*;AmpH*;OXA-1	-	CTX-M-15	-	-	TEM-30*
ERR1218739	ERR1218739	28118859	Thailand	2015		human	urine	ISEcp1	-	-	KL102	O2v2	ST307	4	1	2	52	1	1	7	StrB;StrA*;Aac3-IIa*	-	-	QnrB1?;ParC-80I;GyrA-83I	-	-	-	-	-	SulII	TetA	DfrA14	SHV-28*;AmpH*;OXA-1	-	CTX-M-15	-	-	TEM-30*
ERR486458	ERR486458	28177070	UK	2011		human	blood	ISEcp1	-	-	KL102	O2v2	ST307	4	1	2	52	1	1	7	StrB;StrA*;Aac3-IIa*	-	-	QnrB1?;ParC-80I;GyrA-83I	-	-	-	CatB4?	-	SulII	TetA	DfrA14	SHV-28*;AmpH*;OXA-1	-	CTX-M-15	-	-	TEM-30*
ERR257620	ERR257620	28348868	UK	2010		human	blood	ISEcp1	-	-	KL102	O2v2	ST307	4	1	2	52	1	1	7	StrB;StrA*;Aac3-IIa*	-	-	QnrB1?;ParC-80I;GyrA-83I	-	-	-	CatB4?	-	SulII	TetA	DfrA14	AmpH*;OXA-1;SHV-28*	-	CTX-M-15	-	TEM-206	-
ERR311471	ERR311471	28348868	UK	2012		human	blood	ISEcp1	-	-	KL102	O2v2	ST307	4	1	2	52	1	1	7	StrB;StrA*;Aac3-IIa*	-	-	QnrB1?;ParC-80I;GyrA-83I	-	-	-	CatB4?	-	SulII	-	DfrA14	AmpH*;SHV-28*;OXA-1	-	CTX-M-15	-	TEM-206	-
ERR314465	ERR314465	28348868	UK	2012		human	blood	ISEcp1	-	-	KL102	O2v2	ST307	4	1	2	52	1	1	7	Aac3-IIa*;StrB;StrA*	-	-	QnrB1?;ParC-80I;GyrA-83I	-	-	-	CatB4?	-	SulII	TetA	DfrA14	AmpH*;SHV-28*;OXA-1	-	CTX-M-15	-	TEM-206	-
ERR314505	ERR314505	28348868	UK	2012		human	blood	ISEcp1	-	-	KL102	O2v2	ST307	4	1	2	52	1	1	7	StrB;StrA*;Aac3-IIa*	-	-	QnrB1?;ParC-80I;GyrA-83I	-	-	-	CatB4?	-	SulII	TetA	DfrA14	AmpH*;SHV-28*;OXA-1	-	CTX-M-15	-	TEM-206	-
ERR314525	ERR314525	28348868	UK	2012		human	blood	ISEcp1	-	-	KL102	O2v2	ST307	4	1	2	52	1	1	7	StrB;StrA*;Aac3-IIa*	-	-	QnrB1?;ParC-80I;GyrA-83I	-	-	-	CatB4?	-	SulII	TetA	DfrA14	AmpH*;OXA-1;SHV-28*	-	CTX-M-15	-	TEM-206	-
ERR314459	ERR314459	28348868	UK	2012		human	respiratory	ISEcp1	-	-	KL102	O2v2	ST307	4	1	2	52	1	1	7	StrB;StrA*;Aac3-IIa*	-	-	QnrB1?;ParC-80I;GyrA-83I	-	-	-	CatB4?	-	SulII	TetA	DfrA14	AmpH*;SHV-28*;OXA-1	-	CTX-M-15	-	TEM-206	-
ERR314442	ERR314442	28348868	UK	2012		human	urine	no CTXM	ybt 9	ICEKp3	KL102	O2v2	ST307	4	1	2	52	1	1	7	Aac3-IIa*;StrB*;StrA*	-	-	QnrB1?;ParC-80I;GyrA-83I	-	-	-	CatB4?	-	SulII	TetA	DfrA14	AmpH*;SHV-28*;OXA-1	-	-	-	-	TEM-30*
ERR314458	ERR314458	28348868	UK	2012		human	urine	ISEcp1	-	-	KL102	O2v2	ST307	4	1	2	52	1	1	7	StrB;StrA*;Aac3-IIa*	-	-	QnrB1?;ParC-80I;GyrA-83I	-	-	-	CatB4?	-	SulII	TetA	DfrA14	AmpH*;SHV-28*;OXA-1	-	CTX-M-15	-	TEM-206	-
ERR314547	ERR314547	28348868	UK	2012		human	urine	ISEcp1	-	-	KL102	O2v2	ST307	4	1	2	52	1	1	7	StrB;StrA*;Aac3-IIa*	-	-	QnrB1?;ParC-80I;GyrA-83I	-	-	-	CatB4?	-	SulII	TetA	DfrA14	AmpH*;OXA-1;SHV-28*	-	CTX-M-15	-	TEM-206	-
ERR311470	ERR311470	28348868	UK	unknown	2010-2015	human	unknown	ISEcp1	-	-	KL102	O2v2	ST307	4	1	2	52	1	1	7	Aac3-IIa*;StrB;StrA*	-	-	QnrB1?;ParC-80I;GyrA-83I	-	-	-	CatB4?	-	SulII	TetA	DfrA14	AmpH*;OXA-1;SHV-28*	-	CTX-M-15	-	TEM-206	-
ERR314437	ERR314437	28348868	UK	unknown	2010-2015	human	unknown	ISEcp1	-	-	KL102	O2v2	ST307	4	1	2	52	1	1	7	Aac3-IIa*;StrB;StrA*	-	-	QnrB1?;ParC-80I;GyrA-83I	-	-	-	CatB4?	-	SulII	TetA	DfrA14	AmpH*;SHV-28*;OXA-1	-	CTX-M-15	-	TEM-206	-
ERR314524	ERR314524	28348868	UK	unknown	2010-2015	human	unknown	ISEcp1	-	-	KL102	O2v2	ST307	4	1	2	52	1	1	7	StrB;StrA*;Aac3-IIa*	-	-	QnrB1?;ParC-80I;GyrA-83I	-	-	-	CatB4?	-	SulII	TetA	DfrA14	AmpH*;OXA-1;SHV-28*	-	CTX-M-15	-	TEM-206	-
SRR5386914	SRR5386914	28512093	USA	2011		human	unknown	ISEcp1, chromosome	-	-	KL102	O2v2	ST307	4	1	2	52	1	1	7	Aac3-IIa;StrB*;StrA*	-	-	ParC-80I;GyrA-83I;GyrA-87N	-	-	-	-	-	SulII	-	DfrA14	AmpH*;SHV-28*;OXA-9*	KPC-2	CTX-M-15;CTX-M-15	-	-	TEM-30*;TEM-30*;TEM-30*
SRR5385452	SRR5385452	28512093	USA	2012		human	respiratory	ISEcp1	-	-	KL102	O2v2	ST307	4	1	2	52	1	1	7	StrB;StrA*;Aac3-IIa*	-	-	QnrB1?;ParC-80I;GyrA-83I	-	-	-	-	-	SulII	TetA	DfrA14	AmpH*;SHV-28*;OXA-1	-	CTX-M-15	-	-	TEM-30*
SRR5386396	SRR5386396	28512093	USA	2012		human	respiratory	ISEcp1	ybt 9	ICEKp3	KL102	O2v2	ST307	4	1	2	52	1	1	7	StrB;StrA*;Aac3-IIa*	-	-	QnrB1?;ParC-80I;GyrA-83I	-	-	-	-	-	SulII	TetA	DfrA14	AmpH*;SHV-28*;OXA-1	-	CTX-M-15	-	-	TEM-30*
SRR5386180	SRR5386180	28512093	USA	2012		human	urine	ISEcp1, chromosome	-	-	KL102	O2v2	ST307	4	1	2	52	1	1	7	StrB*;StrA*;Aac3-IIa	-	-	ParC-80I;GyrA-83I;GyrA-87N	-	-	-	-	-	SulII	TetD	DfrA14	AmpH*;SHV-28*	-	CTX-M-15	-	-	-
SRR5386199	SRR5386199	28512093	USA	2012		human	urine	ISEcp1	-	-	KL102	O2v2	ST307	4	1	2	52	1	1	7	StrB;StrA*;Aac3-IIa*	-	-	QnrB1?;ParC-80I;GyrA-83I	-	-	-	-	-	SulII	TetA	DfrA14	AmpH*;SHV-28*;OXA-1	-	CTX-M-15	-	-	TEM-30*
SRR5386239	SRR5386239	28512093	USA	2012		human	urine	ISEcp1	-	-	KL102	O2v2	ST307	4	1	2	52	1	1	7	StrB;StrA*;Aac3-IIa*	-	-	QnrB1?;ParC-80I;GyrA-83I	-	-	-	-	-	SulII	TetA	DfrA14	SHV-28*;AmpH*;OXA-1	-	CTX-M-15	-	-	TEM-30*
SRR5386275	SRR5386275	28512093	USA	2012		human	urine	ISEcp1	-	-	KL102	O2v2	ST307	4	1	2	52	1	1	7	StrB;StrA*;Aac3-IIa*	-	-	QnrB1?;ParC-80I;GyrA-83I	-	-	-	-	-	SulII	TetA	DfrA14	SHV-28*;AmpH*;OXA-1	-	CTX-M-15	-	-	TEM-30*
SRR5386351	SRR5386351	28512093	USA	2012		human	urine	ISEcp1	-	-	KL102	O2v2	ST307	4	1	2	52	1	1	7	StrB;StrA*;Aac3-IIa*	-	-	QnrB1?;ParC-80I;GyrA-83I	-	-	-	-	-	SulII	TetA	DfrA14	SHV-28*;AmpH*;OXA-1	-	CTX-M-15	-	-	TEM-30*
SRR5385791	SRR5385791	28512093	USA	2013		human	urine	ISEcp1	-	-	KL102	O2v2	ST307	4	1	2	52	1	1	7	StrB;StrA*;Aac3-IIa*	-	-	ParC-80I;GyrA-83I	-	-	-	-	-	SulII	TetB*	DfrA14	AmpH*;SHV-28*	-	CTX-M-15	-	-	TEM-30*
SRR5385818	SRR5385818	28512093	USA	2013		human	urine	ISEcp1, chromosome	-	-	KL102	O2v2	ST307	4	1	2	52	1	1	7	Aac3-IIa	-	-	ParC-80I;GyrA-83I;GyrA-87N	-	-	-	-	-	-	TetD	DfrA14	AmpH*;SHV-28*	-	CTX-M-15	-	-	-
SRR5385935	SRR5385935	28512093	USA	2014		human	respiratory	ISEcp1, chromosome	-	-	KL102	O2v2	ST307	4	1	2	52	1	1	7	-	-	-	ParC-80I;GyrA-83I;GyrA-87N	-	-	-	-	-	-	-	-	SHV-28*;AmpH*	-	CTX-M-15	-	-	-
SRR5385955	SRR5385955	28512093	USA	2014		human	respiratory	ISEcp1	-	-	KL102	O2v2	ST307	4	1	2	52	1	1	7	StrB;StrA*;Aac3-IIa*	-	-	Qnr-S1;QnrB1?;ParC-80I;GyrA-83I	-	-	-	-	-	SulII	TetA	DfrA14	SHV-28*;AmpH*;OXA-1	-	CTX-M-15	-	-	TEM-30*
SRR5385959	SRR5385959	28512093	USA	2014		human	respiratory	ISEcp1	-	-	KL102	O2v2	ST307	4	1	2	52	1	1	7	Aac3-IIa*	-	-	Qnr-S1;QnrB1?;ParC-80I;GyrA-83I	-	-	-	-	-	-	-	-	AmpH*;SHV-28*;OXA-1	-	CTX-M-15	-	-	-
SRR5385983	SRR5385983	28512093	USA	2014		human	respiratory	ISEcp1	-	-	KL102	O2v2	ST307	4	1	2	52	1	1	7	-	-	-	Qnr-S1;QnrB1?;ParC-80I;GyrA-83I	-	-	-	-	-	-	-	DfrA14	AmpH*;SHV-28*;OXA-1	-	-	-	-	-
SRR5386612	SRR5386612	28512093	USA	2014		human	respiratory	ISEcp1	-	-	KL102	O2v2	ST307	4	1	2	52	1	1	7	StrB;StrA*;Aac3-IIa*	-	-	QnrB1?;ParC-80I;GyrA-83I	-	-	-	-	-	SulII	TetA	DfrA14	AmpH*;SHV-28*;OXA-1	-	CTX-M-15	-	-	TEM-30*
SRR5386047	SRR5386047	28512093	USA	2014		human	unknown	ISEcp1	-	-	KL102	O2v2	ST307	4	1	2	52	1	1	7	StrB;StrA*;Aac3-IIa*;AadA2	-	-	QnrB1?;ParC-80I;GyrA-83I	-	-	-	-	-	SulII	TetM*;TetA	DfrA12;DfrA14	SHV-28*;AmpH*;OXA-1	-	CTX-M-15	-	-	TEM-30*
SRR5386068	SRR5386068	28512093	USA	2014		human	urine	ISEcp1	-	-	KL102	O2v2	ST307	4	1	2	52	1	1	7	Aac3-IIa*;StrB;StrA*;Aph3''Ia*;AadA3?	-	-	QnrB1?;ParC-80I;GyrA-83I	-	-	-	FloR*	-	SulII	TetM*;TetA	DfrA14;DfrA12	SHV-28*;AmpH*;OXA-1	-	CTX-M-15	-	-	TEM-30*
SRR5386626	SRR5386626	28512093	USA	2014		human	urine	ISEcp1	-	-	KL102	O2v2	ST307	4	1	2	52	1	1	7	StrB;StrA*;Aac3-IIa*	-	-	QnrB1?;ParC-80I;GyrA-83I	-	-	-	-	-	SulII	TetA	DfrA14	SHV-28*;AmpH*;OXA-1	-	CTX-M-15	-	-	TEM-30*
SRR5386673	SRR5386673	28512093	USA	2014		human	urine	ISEcp1	-	-	KL102	O2v2	ST307-1LV	4	1	2	52	1	1*	7	StrB;StrA*	-	-	ParC-80I;GyrA-83I	-	-	-	-	-	SulII	-	DfrA14	SHV-28*;AmpH*;OXA-1	-	CTX-M-15	-	-	TEM-30*
SRR5386714	SRR5386714	28512093	USA	2014		human	urine	ISEcp1	-	-	KL102	O2v2	ST307-1LV	4	1	2	52	1	1*	7	StrB;StrA*	-	-	ParC-80I;GyrA-83I	-	-	-	CatB4?	-	SulII	-	DfrA14	SHV-28*;AmpH*;OXA-1	-	CTX-M-15	-	-	TEM-30*
SRR5386749	SRR5386749	28512093	USA	2014		human	urine	ISEcp1	-	-	KL102	O2v2	ST307-1LV	4	1	2	52	1	1*	7	StrB;StrA*	-	-	ParC-80I;GyrA-83I	-	-	-	-	-	SulII	-	DfrA14	SHV-28*;AmpH*;OXA-1	-	CTX-M-15	-	-	TEM-30*
SRR5387161	SRR5387161	28512093	USA	2015		human	respiratory	ISEcp1, chromosome	-	-	KL102	O2v2	ST307	4	1	2	52	1	1	7	StrB*;StrA*	-	-	ParC-80I;GyrA-83I;GyrA-87N	-	-	-	-	-	SulII	-	DfrA14	SHV-28*;AmpH*	KPC-2	CTX-M-15	-	-	TEM-30*
GCF_002166915	GCF_002166915	28785421	Columbia	2013		human	unknown	ISEcp1	-	-	KL102	O2v2	ST307	4	1	2	52	1	1	7	StrB;StrA*;Aac3-IIa*	-	-	QnrB1?;ParC-80I;GyrA-83I	-	-	-	CatB4	-	SulII;SulI	TetA	DfrA14	AmpH*;SHV-28*;OXA-1	-	CTX-M-15	-	-	TEM-30*
GCF_001566595	GCF_001566595	28785421	Italy	2014		human	unknown	no CTXM	ybt 9	ICEKp3	KL102	O2v2	ST307	4	1	2	52	1	1	7	StrB;StrA*;Aac3-IIa*	-	-	QnrB1?;ParC-80I;GyrA-83I	-	-	-	-	-	SulII	-	DfrA14	AmpH*;SHV-28*;OXA-1;OXA-9*	KPC-3	CTX-M-15?	-	-	-
GCF_002166955	GCF_002166955	28785421	Italy	2014		human	unknown	no CTXM	ybt 9	ICEKp3	KL102	O2v2	ST307	4	1	2	52	1	1	7	-	-	-	QnrB1?;ParC-80I;GyrA-83I	-	-	-	CatB4	-	-	-	DfrA14	SHV-28*;OXA-9*;OXA-1;AmpH*	KPC-3	-	-	-	TEM-54*
GCF_002166965	GCF_002166965	28785421	Columbia	2014		human	unknown	ISEcp1	-	-	KL102	O2v2	ST307	4	1	2	52	1	1	7	StrB;StrA*;Aac3-IIa*	-	-	QnrB1?;ParC-80I;GyrA-83I	-	-	-	CatB4	-	SulII	TetA	DfrA14	SHV-28*;AmpH*;OXA-1	-	CTX-M-15	-	-	TEM-30*
GCF_002167105	GCF_002167105	28785421	UK	2015		human	rectal	ISEcp1	-	-	KL102	O2v2	ST307-1LV	4	1	2	52	1	46	7	StrB;StrA*;Aac3-IIa*	-	-	QnrB1?;ParC-80I;GyrA-83I	-	-	-	CatB4?	-	SulII	TetA	DfrA14	AmpH*;OXA-9*;SHV-28*;OXA-1	KPC-2	CTX-M-15	-	-	TEM-30*
GCF_002167145	GCF_002167145	28785421	UK	2015		human	rectal	no CTXM	ybt 10	ICEKp4	KL102	O2v2	ST307	4	1	2	52	1	1	7	-	-	-	ParC-80I;GyrA-83I	-	-	-	-	-	-	-	-	SHV-28*;AmpH*;OXA-9*	KPC-3	-	-	-	TEM-54*
GCF_002167025	GCF_002167025	28785421	UK	2015		human	unknown	ISEcp1	ybt 10	ICEKp4	KL102	O2v2	ST307	4	1	2	52	1	1	7	StrB;StrA*;Aac3-IIa*	-	-	QnrB1?;ParC-80I;GyrA-83I	-	-	-	-	-	SulII*	TetA	DfrA14	AmpH*;OXA-1;SHV-28*	KPC-2	CTX-M-15	-	-	TEM-30*
GCF_002167075	GCF_002167075	28785421	UK	2015		human	unknown	ISEcp1	ybt 10	ICEKp4	KL102	O2v2	ST307	4	1	2	52	1	1	7	StrB;StrA*;Aac3-IIa*	-	-	QnrB1?;ParC-80I;GyrA-83I	-	-	-	-	-	SulII	TetA	DfrA14	SHV-28*;OXA-1;AmpH*	KPC-2	CTX-M-15	-	-	TEM-30*
GCF_002167115	GCF_002167115	28785421	UK	2015		human	unknown	ISEcp1	ybt 10	ICEKp4	KL102	O2v2	ST307-1LV	4	1	2	52	1	1	9*	Aac3-IIa*;StrB;StrA*?	-	-	QnrB1?;ParC-80I;GyrA-83I	-	-	-	-	-	SulII	-	DfrA14	AmpH*;SHV-28*;OXA-1	KPC-2	CTX-M-15	-	-	TEM-30*
GCF_002167035	GCF_002167035	28785421	UK	2015		human	urine	no CTXM	-	-	KL102	O2v2	ST307	4	1	2	52	1	1	7	-	-	-	QnrB1?;ParC-80I;GyrA-83I	-	-	-	CatB4?	-	-	TetA	DfrA14	AmpH*;SHV-28*;OXA-9*;OXA-1	KPC-2	-	-	-	TEM-54*
GCF_002167065	GCF_002167065	28785421	UK	2015		human	urine	ISEcp1	ybt 10	ICEKp4	KL102	O2v2	ST307	4	1	2	52	1	1	7	StrB;StrA*;Aac3-IIa*	-	-	QnrB1?;ParC-80I;GyrA-83I	-	-	-	-	-	SulII	TetA	DfrA14	AmpH*;SHV-28*;OXA-1	KPC-2	CTX-M-15	-	-	TEM-30*
GCF_002167135	GCF_002167135	28785421	UK	2015		human	urine	no CTXM	ybt 10	ICEKp4	KL102	O2v2	ST307	4	1	2	52	1	1	7	-	-	-	ParC-80I;GyrA-83I	-	-	-	-	-	-	-	-	AmpH*;SHV-28*	KPC-2	-	-	-	TEM-30*
SRR5877450	SRR5877450	Smit et al bioRxiv 2017	Cambodia	2013		n/a	unknown	ISEcp1	-	-	KL102	O2v2	ST307	4	1	2	52	1	1	7	StrB;StrA*;Aac3-IIa*	-	-	QnrB1?;ParC-80I;GyrA-83I	-	-	-	-	-	SulII	TetA	DfrA14	SHV-28*;AmpH*;OXA-1	-	CTX-M-15	-	-	TEM-30*
SRR5877497	SRR5877497	Smit et al bioRxiv 2017	Cambodia	2013		n/a	unknown	ISEcp1	-	-	KL102	O2v2	ST307	4	1	2	52	1	1	7	StrB;StrA*;Aac3-IIa*	-	-	QnrB1?;ParC-80I;GyrA-83I	-	-	-	-	-	SulII	TetA	DfrA14	SHV-28*;AmpH*;OXA-1	-	CTX-M-15	-	-	TEM-30*
Kp616	GCA_003076555	This study	Iran	2009		human	urine	IS6	-	-	KL102	O2v2	ST307	4	1	2	52	1	1	7	StrB;StrA*	-	-	ParC-80I;GyrA-83I	-	-	-	-	-	SulII	-	DfrA14	AmpH*	-	CTX-M-15	-	-	-
KP_NORM_BLD_2012_85054	ERR2631532	This study	Norway	2012		human	blood	ISEcp1	-	-	KL102	O2v2	ST307	4	1	2	52	1	1	7	StrB;StrA*;Aac3-IIa*	-	-	QnrB1?;ParC-80I;GyrA-83I	-	-	-	CatB4	-	SulII	TetA	DfrA14	SHV-28*;AmpH*;OXA-1	-	CTX-M-15	-	TEM-206	-
KP_NORM_URN_2012_81428	ERR2631549	This study	Norway	2012		human	urine	ISEcp1	ybt 15	ICEKp11	KL102	O2v2	ST307	4	1	2	52	1	1	7	StrB;StrA*;Aac3-IIa*	-	-	ParC-80I;GyrA-83I	-	-	-	-	-	SulII	-	DfrA14	SHV-28*;AmpH*	-	CTX-M-15	-	-	TEM-30*
13GNB-317	SRR7345601	This study	Australia	2013		human	blood	ISEcp1	-	-	KL102	O2v2	ST307	4	1	2	52	1	1	7	StrB;StrA*;Aac3-IIa*	-	-	ParC-80I;GyrA-83I	-	-	-	-	-	SulII	-	DfrA14	SHV-28*;AmpH*;OXA-1	-	CTX-M-15	-	-	TEM-30*
13GNB-348	SRR7345600	This study	Australia	2013		human	blood	ISEcp1	-	-	KL102	O2v2	ST307	4	1	2	52	1	1	7	StrB;StrA*;Aac3-IIa*	-	-	QnrB1?;ParC-80I;GyrA-83I	-	-	-	-	-	SulII	TetA	DfrA14	SHV-28*;AmpH*;OXA-1	-	CTX-M-15	-	-	TEM-30*
13GNB-468	SRR7345603	This study	Australia	2013		human	blood	ISEcp1, chromosome	-	-	KL102	O2v2	ST307	4	1	2	52	1	1	7	StrB;StrA*	-	-	QnrB1?;ParC-80I;GyrA-83I	-	-	-	-	-	SulII	-	DfrA14	SHV-28*;AmpH*	-	CTX-M-15	-	-	TEM-30*
KP_NORM_BLD_2012_84087	ERR2631531	This study	Norway	2013		human	blood	ISEcp1	-	-	KL102	O2v2	ST307	4	1	2	52	1	1	7	StrB;StrA*;Aac3-IIa*	-	-	QnrB1?;ParC-80I;GyrA-83I	-	-	-	CatB4	-	SulII	TetA	DfrA14	SHV-28*;AmpH*;OXA-1	-	CTX-M-15	-	-	TEM-30*
KP_NORM_BLD_2013_91760	ERR2631533	This study	Norway	2013		human	blood	ISEcp1	-	-	KL102	O2v2	ST307	4	1	2	52	1	1	7	StrB;StrA*;Aac3-IIa*;Aph3-Ia*	-	-	QnrB1?;ParC-80I;GyrA-83I	-	-	-	CatB4	-	SulII	TetA	DfrA14	SHV-28*;AmpH*;OXA-1	-	CTX-M-15	-	-	TEM-30*
KP_NORM_URN_2013_96200	ERR2653375	This study	Norway	2013		human	urine	ISEcp1	-	-	KL102	O2v2	ST307	4	1	2	52	1	1	7	StrB;StrA*;Aac3-IIa*	-	-	QnrB1?;ParC-80I;GyrA-83I	-	-	-	CatB4	-	SulII	TetA	DfrA14	SHV-28*;AmpH*;OXA-1	-	CTX-M-15	-	-	TEM-30*
KP_NORM_URN_2013_96219	ERR2653374	This study	Norway	2013		human	urine	ISEcp1	-	-	KL102	O2v2	ST307	4	1	2	52	1	1	7	AadA16*;StrB*;StrA*;Aac3-IIa	-	-	QnrB17*;ParC-80I;GyrA-83I	-	-	-	CatA2*	Arr3	SulI;SulI*;SulII	TetD	DfrA27	SHV-28*;AmpH*;SCO-1	-	CTX-M-15	-	-	TEM-30*
14GNB-042	SRR7345602	This study	Australia	2014		human	blood	ISEcp1	-	-	KL102	O2v2	ST307	4	1	2	52	1	1	7	StrB;StrA*;Aac3-IIa*	-	-	QnrB1?;ParC-80I;GyrA-83I	-	-	-	-	-	SulII	TetA	DfrA14	SHV-28*;AmpH*;OXA-1	-	CTX-M-15	-	-	TEM-30*
14GNB-424	SRR7345605	This study	Australia	2014		human	blood	ISEcp1	-	-	KL102	O2v2	ST307	4	1	2	52	1	1	7	StrB;StrA*;Aac3-IIa*	-	-	QnrB1?;ParC-80I;GyrA-83I	-	-	-	-	-	SulII	TetA	DfrA14	SHV-28*;AmpH*;OXA-1	-	CTX-M-15	-	-	TEM-30*
14GNB-430	SRR7345604	This study	Australia	2014		human	blood	ISEcp1	-	-	KL102	O2v2	ST307	4	1	2	52	1	1	7	StrB;StrA*;Aac3-IIa*	-	-	QnrB1?;ParC-80I;GyrA-83I	-	-	-	-	-	SulII	TetA	DfrA14	SHV-28*;AmpH*;OXA-1	-	CTX-M-15?	-	-	TEM-30*
KP_NORM_BLD_2014_100848	ERR2631534	This study	Norway	2014		human	blood	ISEcp1	-	-	KL102	O2v2	ST307	4	1	2	52	1	1	7	StrB;StrA*;Aac3-IIa*	-	-	QnrB1?;ParC-80I;GyrA-83I	-	-	-	CatB4?	-	SulII	TetA	DfrA14	SHV-28*;AmpH*;OXA-1	-	CTX-M-15	-	-	TEM-30*
KP_NORM_BLD_2014_100991	ERR2631535	This study	Norway	2014		human	blood	ISEcp1	-	-	KL102	O2v2	ST307	4	1	2	52	1	1	7	StrB;StrA*;Aac3-IIa*	-	-	QnrB1?;ParC-80I;GyrA-83I	-	-	-	CatB4?	-	SulII	TetA	DfrA14	SHV-28*;AmpH*;OXA-1	-	CTX-M-15	-	-	TEM-30*
KP_NORM_BLD_2014_100998	ERR2631536	This study	Norway	2014		human	blood	ISEcp1	-	-	KL102	O2v2	ST307	4	1	2	52	1	1	7	StrB;StrA*;Aac3-IIa*;Aph3-Ia*	-	-	QnrB1?;ParC-80I;GyrA-83I	-	-	-	CatB4?	-	SulII	TetA	DfrA14	SHV-28*;AmpH*;OXA-1	-	CTX-M-15	-	-	TEM-30*
KP_NORM_BLD_2014_101320	ERR2631537	This study	Norway	2014		human	blood	ISEcp1	-	-	KL102	O2v2	ST307	4	1	2	52	1	1	7	StrB;StrA*;Aac3-IIa*;Aph3-Ia*	-	-	QnrB1?;ParC-80I;GyrA-83I	-	-	-	CatB4?	-	SulII	TetA	DfrA14	SHV-28*;AmpH*;OXA-1	-	CTX-M-15	-	-	TEM-30*
KP_NORM_BLD_2014_101655	ERR2631538	This study	Norway	2014		human	blood	ISEcp1	-	-	KL102	O2v2	ST307	4	1	2	52	1	1	7	Aac3-IIa*	-	-	QnrB1?;ParC-80I;GyrA-83I	-	-	-	CatB4	-	-	TetA	DfrA14	SHV-28*;AmpH*;OXA-1	-	CTX-M-15	-	-	-
KP_NORM_BLD_2014_101814	ERR2631539	This study	Norway	2014		human	blood	ISEcp1	ybt 10	ICEKp4	KL102	O2v2	ST307	4	1	2	52	1	1	7	StrB;StrA*;Aac3-IIa*	-	-	QnrB1?;ParC-80I;GyrA-83I	-	-	-	CatB4?	-	SulII	TetA	DfrA14	SHV-28*;AmpH*;OXA-1	-	CTX-M-15	-	-	TEM-30*
KP_NORM_BLD_2014_102435	ERR2631540	This study	Norway	2014		human	blood	ISEcp1	-	-	KL102	O2v2	ST307	4	1	2	52	1	1	7	StrB;StrA*;Aac3-IIa*;Aph3-Ia*	-	-	ParC-80I;GyrA-83I	-	-	-	CatB4?	-	SulII	-	DfrA14	SHV-28*;AmpH*;OXA-1	-	CTX-M-15	-	-	TEM-30*
KP_NORM_BLD_2014_103381	ERR2631541	This study	Norway	2014		human	blood	ISEcp1	-	-	KL102	O2v2	ST307	4	1	2	52	1	1	7	StrB;StrA*;Aac3-IIa*	-	-	QnrB1?;ParC-80I;GyrA-83I	-	-	-	CatB4?	-	SulII	TetA	DfrA14	SHV-28*;AmpH*;OXA-1	-	CTX-M-15	-	-	TEM-30*
KP_NORM_BLD_2014_103973	ERR2631542	This study	Norway	2014		human	blood	ISEcp1	-	-	KL102	O2v2	ST307	4	1	2	52	1	1	7	StrB;StrA*;Aac3-IIa*	-	-	QnrB1?;ParC-80I;GyrA-83I	-	-	-	CatB4?	-	SulII	TetA	DfrA14	SHV-28*;AmpH*;OXA-1	-	CTX-M-15	-	-	TEM-30*
KP_NORM_BLD_2014_107242	ERR2631543	This study	Norway	2014		human	blood	ISEcp1	-	-	KL102	O2v2	ST307	4	1	2	52	1	1	7	StrB;StrA*;Aac3-IIa*;Aph3-Ia*	-	-	ParC-80I;GyrA-83I	-	-	-	CatB4?	-	SulII	-	DfrA14	SHV-28*;AmpH*;OXA-1	-	CTX-M-15	-	-	TEM-30*
KP_NORM_BLD_2015_112900	ERR2631544	This study	Norway	2015		human	blood	ISEcp1	-	-	KL102	O2v2	ST307	4	1	2	52	1	1	7	Aac3-IIa*;Aph3-Ia*	-	-	QnrB1?;ParC-80I;GyrA-83I	-	-	-	CatB4	-	-	TetA	DfrA14	SHV-28*;AmpH*;OXA-1	-	CTX-M-15	-	-	-
KP_NORM_BLD_2015_112901	ERR2631545	This study	Norway	2015		human	blood	ISEcp1	-	-	KL102	O2v2	ST307	4	1	2	52	1	1	7	StrB;StrA*;Aac3-IIa*;Aph3-Ia*	-	-	QnrB1?;ParC-80I;GyrA-83I	-	-	-	CatB4	-	SulII	TetA	DfrA14	SHV-28*;AmpH*;OXA-1	-	CTX-M-15	-	-	-
KP_NORM_BLD_2015_115377	ERR2631546	This study	Norway	2015		human	blood	ISEcp1	-	-	KL102	O2v2	ST307	4	1	2	52	1	1	7	StrB;StrA*;Aac3-IIa*	-	-	QnrB1?;ParC-80I;GyrA-83I	-	-	-	CatB4	-	SulII	TetA	DfrA14	SHV-28*;AmpH*;OXA-1	-	CTX-M-15	-	-	TEM-30*
KP_NORM_BLD_2015_115730	ERR2631547	This study	Norway	2015		human	blood	ISEcp1	-	-	KL102	O2v2	ST307	4	1	2	52	1	1	7	StrB;StrA*;Aac3-IIa*	-	-	QnrB1?;ParC-80I;GyrA-83I	-	-	-	CatB4	-	SulII	TetA	DfrA14	SHV-28*;AmpH*;OXA-1	-	CTX-M-15	-	-	TEM-30*
KP_NORM_BLD_2015_117563	ERR2631548	This study	Norway	2015		human	blood	ISEcp1	-	-	KL102	O2v2	ST307	4	1	2	52	1	1	7	StrB;StrA*;Aac3-IIa*	-	-	QnrB1?;ParC-80I;GyrA-83I	-	-	-	CatB4	-	SulII	-	DfrA14	SHV-28*;AmpH*;OXA-1	-	CTX-M-15	-	-	TEM-30*
KP_NORM_URN_2015_107539	ERR2631552	This study	Norway	2015		human	urine	ISEcp1	-	-	KL102	O2v2	ST307	4	1	2	52	1	1	7	StrB;StrA*;Aac3-IIa*	-	-	QnrB1?;ParC-80I;GyrA-83I	-	-	-	CatB4	-	SulII	TetA	DfrA14	SHV-28*;AmpH*;OXA-1	-	CTX-M-15	-	-	TEM-30*
KP_NORM_URN_2015_107575	ERR2631553	This study	Norway	2015		human	urine	ISEcp1	-	-	KL102	O2v2	ST307	4	1	2	52	1	1	7	StrB;StrA*;Aac3-IIa*	-	-	QnrB1?;ParC-80I;GyrA-83I	-	-	-	CatB4	-	SulII	TetA	DfrA14	SHV-28*;AmpH*;OXA-1	-	CTX-M-15	-	-	TEM-30*
KP_NORM_URN_2015_108575	ERR2631554	This study	Norway	2015		human	urine	ISEcp1	-	-	KL102	O2v2	ST307	4	1	2	52	1	1	7	StrB;StrA*;Aac3-IIa*	-	-	QnrB1?;ParC-80I;GyrA-83I	-	-	-	CatB4	-	SulII	TetA	DfrA14	SHV-28*;AmpH*;OXA-1	-	CTX-M-15	-	-	TEM-30*
KP_NORM_URN_2015_109003	ERR2631555	This study	Norway	2015		human	urine	ISEcp1	-	-	KL102	O2v2	ST307	4	1	2	52	1	1	7	StrB;StrA*	-	-	ParC-80I;GyrA-83I	-	-	-	-	-	SulII	-	DfrA14	SHV-28*;AmpH*	-	CTX-M-15	-	-	TEM-30*
KP_NORM_URN_2015_109059	ERR2631556	This study	Norway	2015		human	urine	ISEcp1	-	-	KL102	O2v2	ST307	4	1	2	52	1	1	7	StrB;StrA*;Aac3-IIa*	-	-	QnrB1?;ParC-80I;GyrA-83I	-	-	-	CatB4	-	SulII	TetA	DfrA14	SHV-28*;AmpH*;OXA-1	-	CTX-M-15	-	-	TEM-30*
KP_NORM_URN_2015_109356	ERR2631557	This study	Norway	2015		human	urine	ISEcp1	-	-	KL102	O2v2	ST307	4	1	2	52	1	1	7	StrB;StrA*;Aac3-IIa*	-	-	ParC-80I;GyrA-83I	-	-	-	-	-	SulII	-	DfrA14	SHV-28*;AmpH*	-	CTX-M-15	-	-	TEM-30*
KP_NORM_URN_2015_109604	ERR2631558	This study	Norway	2015		human	urine	ISEcp1	-	-	KL102	O2v2	ST307	4	1	2	52	1	1	7	StrB;StrA*;Aac3-IIa*	-	-	ParC-80I;GyrA-83I	-	-	-	-	-	SulII	-	DfrA14	SHV-28*;AmpH*	-	CTX-M-15	-	-	TEM-30*
KP_NORM_URN_2015_109627	ERR2631559	This study	Norway	2015		human	urine	ISEcp1	-	-	KL102	O2v2	ST307	4	1	2	52	1	1	7	StrB;StrA*;Aac3-IIa*	-	-	ParC-80I;GyrA-83I	-	-	-	-	-	SulII	-	DfrA14	SHV-28*;AmpH*	-	CTX-M-15	-	-	TEM-30*
KP_NORM_URN_2015_109629	ERR2631560	This study	Norway	2015		human	urine	ISEcp1	-	-	KL102	O2v2	ST307	4	1	2	52	1	1	7	StrB;StrA*;Aac3-IIa*	-	-	QnrB1?;ParC-80I;GyrA-83I	-	-	-	CatB4	-	SulII	TetA	DfrA14	SHV-28*;AmpH*;OXA-1	-	CTX-M-15	-	-	TEM-30*
Note: 1LV indicates single locus variant; * indicates inexact allele match; ? Indicates gap in the sequence.
Antimicrobial drug classes are as follows:
AGly	Aminoglycosides
Col	Colisitin
Fcyn	Fosfomycin
Flq	Fluoroquinolones
Gly	Glycopeptides
MLS	Macrolides, lincosamine, streptogramin B
Ntmdz	Nitroimidazole
Phe	Phenicols
Rif	Rifampin
Sul	Sulfonamides
Tet	Tetracyclines
Tmt	Trimethoprim
Bla	Beta-lactamases
Bla_Carb	Carbapenemases
Bla_ESBL	Extended spectrum beta-lactamases
Bla_ESBL_inhR	Extended spectrum beta-lactamases with resistance to beta-lactamase inhibitors
Bla_broad	Broad spectrum beta-lactamases
Bla_broad_inhR	Broad spectrum beta-lactamases with resistance to beta-lactamase inhibitors
